# Supplementary material for: Cinnamate-Intercalated Layered Yttrium Hydroxide: UV Light-Responsive Switchable Material
Source: Micromachines (Basel). 2023 Sep 19;14(9):1791. doi: 10.3390/mi14091791 (PMC10534862; doi:10.3390/mi14091791)
Supplement: Supplementary file 1 [file micromachines-14-01791-s001.zip]

Archive with 1 entries (1 files):
- micromachines-2561635-supplementary.pdf
